# Supplementary material for: The effects of dairy on the gut microbiome and symptoms in gastrointestinal disease cohorts: a systematic review
Source: Gut Microbiome (Camb). 2024 May 7;5:e5. doi: 10.1017/gmb.2024.2 (PMC11406376; doi:10.1017/gmb.2024.2)
Supplement: Ní Chonnacháin et al. supplementary material 1 — Ní Chonnacháin et al. supplementary material [file S2632289724000021sup001.xlsx]

## Sheet: Data extraction final papers
Author	Year	Title	Population	Animal type	GI comp	Outcomes (broad)	Outcomes (specific)	Test food	Primary outcome	Control	Aim	Study design	n	Intervention duration & dose (daily)	Methods (analysis)	Results	Comparisons	Main findings	Controlling for dietary intake
H. Ishikawa, I. Akedo, Y. Umesaki, R. Tanaka, A. Imaoka and T. Otani	2003	Randomized controlled trial of the effect of bifidobacteria-fermented milk on ulcerative colitis	Human	N/A	UC	both	GI disease status (colonoscopy, blood biomarkers), GM, SCFA analysis	fermented milk	GI disease status (exacberation of clinical symptoms - main endpoint)	Deprivation	Explore BFM as a dietary adjunct in UC treatment	RCT	21	100m L BFM for 1 year	UC - colonoscopy, bloods, questionnaires GM - culturing (reported as CFUs) SCFA - HPLC analysis	1. Exacerberation of symptoms in 3 in 11 of BFM group and 9 in 10 of control group (significant) 2. Significantreduction in Bacteroidacae (BFM group) 3. Significant reduction in butyrate conc (BFM group)	1. Between group BFM vs control 2. + 3. Within group (BFM baseline vs post)	BFM supplementation was successful in maintainng remission in UC based on symptoms	No control for diet, but participants instructed to avoid fermented milk products
R. S. Beniwal, V. C. Arena, L. Thomas, S. Narla, T. F. Imperiale, R. A. Chaudhry and U. A. Ahmad	2003	A Randomized Trial of Yogurt for Prevention of Antibiotic-Associated Diarrhea	Human	N/A	FGID	GI sypm	Diarrhea (antibiotic associated)	yogurt	Diarrhea	Deprivation	Determine the effectiveness of yogurt for prevention of AAD	RCT	202	227g commerical yogurt for 8 days	Diarrhea - frequency questionnaire	1. Yogurt group had significantly less diarrhea frequency and days with diarrhea	1. Between group (yog vs deprivation)	Yogurt supplementation, following antibiotic use (which decreases microbial diversity) can reduce antibiotic-associated diarrhea	Hospital patients - meals were known but no real mention of controlling for dietary intake.
K. Kato, S. Mizuno, Y. Umesaki, Y. Ishii, M. Sugitani, A. Imaoka, M. Otsuka, O. Hasunuma, R. Kurihara, A. Iwasaki and Y. Arakawa	2004	Randomized placebo-controlled trial assessing the effect of bifidobacteria-fermented milk on active ulcerative colitis	Human	N/A	UC	both	GI disease status (colonoscopy, blood biomarkers), GM, SCFA analysis	fermented milk	GI disease status (CAI score)	non-fermented dairy	Explore BFM asa dietary adjunct in UC treatment	RCT	20	100m L BFM for 12 weeks	UC - colonoscopy, bloods, questionnaires GM - culturing (reported as CFUs) SCFA - HPLC analysis	1. Significant lower clinical activity index in BFM group 2. Significantly lower endoscopic activity index and histological score in BFM group 3. Significant increase in butyrate, propionate and SCFA conc in BFM group	1 + 3. Between group (BFM vs placebo) 2. Within group (improvement baseline to post in intervention gorup, not in control)	BFM supplementation may be useful in managing UC (in addition to medication)	No control for diet other than they were told not to make any dietary alteratins once they entered the sutyd. They were also told not to ingest any other FMs
M. Uchida and O. Mogami	2005	Milk whey culture with Propionibacterium freudenreichii ET-3 is effective on the colitis induced by 2,4,6-trinitrobenzene sulfonic acid in rats	animal	rats	UC	GI disease status	GI disease status (histology and ulcer index)	fermented milk protein	GI disease status	placebo (water	Explore milk whey culture effect on colitis (TNBS induced) in rats	animal experiment	N/A not reported	1 or 3 g per kg x2 daily for 9 days	UC - histological analysis, ulcer index	1. Milk whey culture significantly reduced ulcer index (size) in a dose dependent manner relative to control 2. Histology showed healing in colonic musoca and lesions (regeneration of epithelium)	1. Between groups (MWC vs culture medium) 2. Within group (In MWP groups, no difference in control)	Milk whey culture may accelerate healing in UC	NA
K. Matsumoto, T. Takada, K. Shimizu, K. Moriyama, K. Kawakami, K. Hirano, O. Kajimoto and K. Nomoto	2010	Effects of a probiotic fermented milk beverage containing Lactobacillus casei strain Shirota on defecation frequency, intestinal microbiota, and the intestinal environment of healthy individuals with soft stools	Human	N/A	FGID	both	GI symp (defeacation frequency - participants had soft stools), GM	fermented milk	Not specified	non-fermented dairy	Explore effects of fermented milk on change in defecaton frequency, stool quantity, stool quanity, GM and SCFA conc in adults with soft stools	RCT	34	80mL FM for 4 weeks	Stool - frequency, quality GM - qPCR SCFA - HPLC	1. Significant decreased defecation feq in FM group 2. Significant improvement in stool consistency in FM group (hardened) 3. Significant improvement in stool shape between BFM and placebo 4. Lower stool water content in FM group 5. Significant increase in bifidobacteria in stool in BFM group 6. Significant increase in total SCFA, butyric, acetic, propionic acids)	1. + 2. Within group (pre vs post) 3. + 4. Between group 5. + 6. Within group	FM has an intestine-conditioning effect based on explroed outcomes	Told not to change diet but no control for dietary intake
P. Veiga, C. A. Gallini, C. Beal, M. Michaud, M. L. Delaney, A. DuBois, A. Khlebnikov, J. E. van Hylckama Vlieg, S. Punit, J. N. Glickman, A. Onderdonk, L. H. Glimcher and W. S. Garrett	2010	Bifidobacterium animalis subsp. lactis fermented milk product reduces inflammation by altering a niche for colitogenic microbes	animal	Mice	UC	GM	GM, SCFA profiles	fermented milk	Not specified - also looked at inflammation so not just GM/SCFAs	placebo (water	Exploring the effect of FM on gut microbiota in UC model with respect to inflammation	animal experiment	31	4 weeks 1. B lactis fermented milk (100mg/per mouse) 2. Non-Fermented milk 3. Water (placebo)	GM - qPCR and RT-qPCR UC - Colitis scores, cecal pH SCFA - gas chromotography	1. Significant decrease in cecal pH and colitis scores in BFM group 2. SCFA profile response in BFM group - increase in butyric acid, propionic acid and acetic acid & decrease in lactic acid 3. GM - increase inlactate-consuming and butyrate-producting bacteria	1. Between groups (relative to NFM and water groups) 2. + 3. Between groups Compared to control (NFM)	B-lactis containing fermented milk improved colitis via gut microbial alterations at a bacterial and functional level	https://www.sciencedirect.com/science/article/pii/S009286740701080X?via%3Dihub additional methods reported here
R. C. Sprong, A. J. Schonewille and R. van der Meer	2010	Dietary cheese whey protein protects rats against mild dextran sulfate sodium-induced colitis: Role of mucin and microbiota	animal	rats	UC	both	GM, UC (mucins, diarrhea, faecal bleeding	Milk protein	Not specified	placebo (water	To examine the effect of cheese whey protein on colitis	animal experiment	48 (n=16 per diet group)	14d diets + 7d DSS 1. Cheese whey protein (160g/kg diet) 2. Casein 200g/kg diet) 3. Casein & Thr/Cys added (178g casein + 15g Thr + 7g cysteine /kg diet)	UC - faecal blood loss (HemoQuant assay), mucin (fluorometric quantification), diarrhea (% dry weight stool). GM - qPCR	1. Significant reduction in diarrhea in CWP group and Thr/Cys group 2. Faecal blood loss lowered in CWP group but significantly lower in Thr/Cys group only 3. Significantly higher DSS-induced fecal mucin excretion in CWP or Thr/Cys groups 4. No significant changes in colonic mRNA levels of MUC2 5. GM - Singificant increase in bifidobacteria and lactobacili in CWP and Thr/Cys groups	1. Within group (pre vs post) 2. Between group (compared to casein group) 3. + 4. Between group - Compared with casein group	Dietary cheese WP providing threonine and cysteine may be useful in UC management.	NA
A. Y. Thijssen, D. Jonkers, V. Vankerckhoven, H. Goossens, B. Winkens, C. H. Clemens and A. Masclee	2016	Efficacy of Lactobacillus casei Shirota for patients with irritable bowel syndrome	Human	N/A	IBS	GI sypm	GI symp (pain, discomfort, bloating, etc), QoL	fermented milk	GI symptoms (symptom score)	non-fermented dairy	To explore the effect of a probiotic dairy product containing LcS on symptoms and QoL in IBS	RCT	80	8 weeks 1. LcS fermented milk (65mL x2 daily) 2. Placebo (milk witout LcS bacteria, 65mL x2 daily)	IBS - symptoms (symptom diary, QoL questionnaires)	1. Non-significant change in gastro symptoms responsive to probiotic (post-intervention) 2. Long term FU (16 wk) = significant improvement in discomfort, flatulense and overall day score for probiotic group.	1. Between group at week 16 follow-up 2. Within group	LcS fermented milk improved parameters of GI health after a long-term FU (week 16) in an IBS cohort relative to baseline, but no significant difference between treatment groups	Asked to maintain normal dietary habits throughout but not controlled for or measured
B. Søndergaard, J. Olsson, K. Ohlson, U. Svensson, P. Bytzer and R. Ekesbo	2011	Effects of probiotic fermented milk on symptoms and intestinal flora in patients with irritable bowel syndrome: A randomized, placebo-controlled trial	Human	N/A	IBS	GI sypm	GI symp (defined by IBS-SSS)	fermented milk	GI symptoms	non-fermented dairy	To explore the effect of a fermented milk product on GI symptoms in an IBS cohort	RCT	52	8 weeks 1. Fermented milk (500mL) 2. Acidified milk (500mL)	IBS - symptoms (IBS-SSI)	1. Symptom relief increased in both groups at the end of the treatment period but no statistical diff between treatment groups	1. Between group	The effect of probiotics on IBS symptoms reamins uncertain - likely the dairy matrix plays a role (effect found for acidifed milk as well as fermented)	No
P. Marteau, D. Guyonnet, P. L. De Micheaux and S. Gelu	2013	A randomized, double-blind, controlled study and pooled analysis of two identical trials of fermented milk containing probiotic Bifidobacterium lactis CNCM I-2494 in healthy women reporting minor digestive symptoms	Human	N/A	FGID	GI sypm	GI well being, digestive symptom score	fermented milk	GI well-being	non-fermented dairy	Pooled analysis of 2 identical studies exploring effect of FM on digestive health in women with minor digestive symptoms	RCT	538	4 weeks 1. Probiotic fermented milk (PFM) 125g/d 2. Non-fermented dairy product (acidified) - 125g/d	GI well-being (questionnaire) Digestive symptoms - bloating, flatulence, bowel movement/stool consistency), QoL (FBA questionnaire)	1. (Pooled) Significant improvement in GI well-being in PFM group 2. Higher decrease in composite score (GI symp) in PFM group	1. + 2. Between group	PFM improved GI wellbeing and digestive symptoms in women reporting minor digestive symptoms (based on pooled analysis of 2 identical trials)	Asked not to change diet, nutritional (macronutirent and micronutrient) intakes and components that affect GI (e..g, fibre) were monitored baseline vs post
L. Tilley, K. Keppens, A. Kushiro, T. Takada, T. Sakai, M. Vaneechoutte and B. Degeest	2014	A probiotic fermented milk drink containing Lactobacillus casei strain shirota improves stool consistency of subjects with hard stools	Human	N/A	FGID	GI sypm	GI symp (stool consistency, frequency)	fermented milk	Bowel habits (stool consistency, frequency)	non-fermented dairy	To assess the effect of a fermented milk drink containing LcS on bowel habits of subjects suffering from hard stools	RCT	106	8 weeks 1. LcS fermented milk product (65mL/d) 2. Non-fermented milk product (65mL/d)	GI - Stool consistency (Bristol stool scale) Digestive symp - Questionnaire	1. Significant improvement in stool consistency (softening) in LcS group	1. Between group	LcS fermented milk can improve constipation (decrease stool hardening) in people with hard stools/constipation	Asked not to change diet but not controlled for - just measured baseline diet and determine dno effect between control and intervention
P. Veiga, N. Pons, A. Agrawal, R. Oozeer, D. Guyonnet, R. Brazeilles, J. M. Faurie, J. E. van Hylckama Vlieg, L. A. Houghton, P. J. Whorwell, S. D. Ehrlich and S. P. Kennedy	2014	Changes of the human gut microbiome induced by a fermented milk product	Human	N/A	IBS	GM	GM	fermented milk	GM	non-fermented dairy	To assess the effect of FM on the human gut microbiome (&SCFAs - in vitro analysis)	RCT	28	4 weeks 1. Fermented milk product (2x125g/d) 2. Non-fermented (acidified) milk product (2x125g/d)	GM - metagenomic (whole-genome sequencing)	1. FM consumption increased relative abundance of bacterial species compared to non-fermented milk 2. FM consuption decreased adundance of pathobiont Bilophila wadsworthia compare to non-fermented milk	1. Between group	FM consumption can alter the GM in an IBS cohort	Asked not to consume probiotic containing products or fermented dairy but no dietary record
A. Gomi, T. Iino, C. Nonaka, K. Miyazaki and F. Ishikawa	2015	Health benefits of fermented milk containing Bifidobacterium bifidum YIT 10347 on gastric symptoms in adults	Human	N/A	FGID	GI sypm	Gastric symptoms, lower abdominal symptoms	fermented milk	GI symptoms	other	To exaimine how fermented milk containing the probiotic Bifidobacterium bifidum affects gastro and lower abdominal symptoms in adults taking no meds. Control - Anaerobic culture of step thermo in sterilized milk	RCT	30	*2 trials but focus on 'trial 2' as this was double-blind RCT - cross-over design (2 week intervention, 3 week washout, 2 week intervention) 1. Fermented milk 100mL/d 2. Placebo milk (100mL/d)	GI Symp - questionnaire (F-scale)	1. Gastric symptome score was significantly decreased in the FM group (no change in control group)	1. Within group	FM (B. bifidum fermented) has the potential to alleviate GI symps in this cohort	No
B. Lee, X. Yin, S. M. Griffey and M. L. Marco	2015	Attenuation of Colitis by Lactobacillus casei BL23 Is Dependent on the Dairy Delivery Matrix	animal	Mice	UC	both	GM, GI disease status (histology, bleeding, diarrhea),	fermented milk	Not specified	other	To understand the contribution of milk to the health-benefiting performance of Lactobacillus casei BL23 in DSS induced UC mice	animal experiment	48	15 days 6 arms: (50 uL/d) 1. L.casei strain BL23 2. L.casei strain BL23 (in milk) 3. L.casei strain BL180 (in PBS) 4. L.casei strain BL580 5. PBS 6. Acidified UHT milk	GM - 16S GI symp (stool consistency, disease activity index) GI status - histological score	1. L.casei in milk enriched commondacae and bifidobacteriaea (BL32) 2. L.casei BL23 (in milk) significantly reduced diarrhea & rectal bleeding levels 3. L.Casei BL23 in PBS, milk alone or L.Casei BL180 also reduced diarrhea levels but to a lesser extent 4. Histology analysis - LC BL23 in milk = significantly lower intestinal inflammation	1. + 2. + 3. + 4. Between group (relative to PBS/DSS control)	Delivery matrices have a significant effect on probiotic efficacy, L.casei BL23 in PBS was not effective in attenuating DSS-induced colitis	NA
Z. M. Liu, Z. Y. Xu, M. Han and B. H. Guo	2015	Efficacy of pasteurised yoghurt in improving chronic constipation: A randomised, double-blind, placebo-controlled trial	Human	N/A	FGID	both	Gi symp (constipation)	yogurt	GI symp	non-fermented dairy	To understand the effects of pasteurised yogurt on constipation, GM and SCFA concs	RCT	118	7 weeks: (110mL/d) 1. Pasteurised yogurt 2. Pastuerised milk	SCFA - gas chromatography GI Sypm - questionnaire, Bristol stool scale GM - qPCR	1. Yogurt group has significant decrease in hard stool and sensations of incomplete evacuation and anorectal blockage 2. Yogurt group had a significant increase in defeacation frequency 3. Yogurt group had a significant increase in faecal bifidobacteriam, not significant and lactobacilli. Sig decrease in Clostridium perfringes 4. Yogurt group has a significant increase in total, acetic, propionic…	1. + 2. Within group (although no sig changes in placebo) 3. + 4. Between group	Pasteurised yog (with inactive LAB) was effective in improving constipation	Asked to maintain normal dietary habits throughout but not controlled for or measured
C. J. Liu, X. D. Tang, J. Yu, H. Y. Zhang and X. R. Li	2017	Gut microbiota alterations from different Lactobacillus probiotic-fermented yoghurt treatments in slow-transit constipation	animal	Mice	FGID	both	GI symp (transit time, intestinal health), SCFAs, GM	yogurt	Not specified	other	To explore the effects of a newly formulated probiotic yohurt on GM, intestinal health, constipation parameters and SCFAs in loperamie-induced constipation in mice	animal experiment	144	Time of intervention (7 days) 1. C Control mice (not constipated - water) 2. Y0 constipatedwithout yogurt 3. Y2H, Y2M, Y2L - constipated receiving 2 probiotic strains of fermented yog 4. Y3H, Y3M, Y3L Cons receiving 3 strains 5. PC - positive control - live combined bifidobac & lactobacillus tablets (650mg/kg)	Intestinal transit - charcoal transit ratio SCFA - GC GM - 16S	1. 3 strain yog group = significant increase in intestinal charcoal transit ratio compared to control/non-yog 2. SCFAs - Significant decrease in acetic acid (Y2L group) 3. Significant decreases in butanoic acid in all Y3 (3 strain) groups 4. Bacterial richness and diversity increased among yogurt groups (full bacterial details in paper - extensive)	1. Between group (rel to control C and Y0 groups) 2. + 3. Between group (relative to control C and Y0 groups) 4. Rel to controls (C and Y0 - different for different strains)	Yogurt improved slow-transit constipation with differences between strain type	NA
B. Le Nevé, M. Derrien, J. Tap, R. Brazeilles, S. Cools Portier, D. Guyonnet, L. Ohman, S. Störsrud, H. Törnblom and M. Simrén	2019	Fasting breath H2 and gut microbiota metabolic potential are associated with the response to a fermented milk product in irritable bowel syndrome	Human	N/A	IBS	both	GM, (also looked at fasting breath H2 and CH4 indicative of bacterial fermentation in the gut) + GI symp	fermented milk	GI Symptoms, overall digestive comfort	non-fermented dairy	To assess the effect of a fermented milk product containing Bif lactis on GI symptoms and exhaled H2+CH4 during nutrient and lactulose challenge in IBS patients	RCT	106	14 days (125g twice daily) 1. FMP (fermented milk product) 2. Non-fermented milk	GM - 16S, qPCR GI symp/diasease status - questionnaires Transit time (OATT) - inguestion of radiopaque rings GM functional capacity - Exhaled H2 and CH4 concentrations	1. No difference between groups for GI symp or breath H2 and CH4 (whole cohort analysis) 2. Groups stratified by H2 levels high vs low - high H2 = FMP reduced fasting H2 and H2 during challenge + decreased GI discomfort relative to control 3. Prevotella/Bacteroides metabolic potential at baseline higher for high H2 producers and FMP consumption reduced this ratio relative to control	1.+ 2. + 3. Between group and stratified within study groups too by H2 levels	The response to BFM in IBS patiets appears to be associated with the metabolic potential of the gut microbiota	4-day food diary data collected during run-in period to determine habitual energy and nutrient intake, as well as FODMAPs but not controlled for or assessed as a cofounder
I. Yilmaz, M. E. Dolar and H. Ozpinar	2019	Effect of administering kefir on the changes in fecal microbiota and symptoms of inflammatory bowel disease: A randomized controlled trial	Human	N/A	IBD	both	GM, GI symp, CRP	Kefir	Not specified	Deprivation	To investiagte the effects of kefir consumption on fecal microflore and symptoms of patients with IBD	RCT	45 (n=25 treatment, n=20 control)	4 weeks 1. Kefir (400mL/day) 2. Control (no treatment)	GI symp & clinical activity index - questionnaires Blood analysis - CRP, HgB, ESR GM -RTqPCR	1. Significant increase in lactobacilli bacterial load in feces of subjects in treatment group 2. CD patients - decrease in ESR, CRP and increase in Hmb 3. CD - Decrease in bloating scores and increase in feeling good scores	1. Within group (pre vs post) 2. NA 3. Between groups (kefir vis control)	Kefir consumption modulated the GM within an IBD cohort, CD - improved bloating and feeling good score	No
N. O. Sevencan, M. Isler, F. N. Kapucuoglu, A. Senol, B. Kayhan, S. Kiztanir and M. C. Kockar	2019	Dose-dependent effects of kefir on colitis induced by trinitrobenzene sulfonic acid in rats	animal	rats	UC	GI disease status	Colon length, weight, bloody stool, diarrhea	Kefir	Not really specified - 'colitis' is the aim	placebo (water	To investigate the effect of kefir on TNBS-induced colitis in rats using 2 different doses	animal experiment	54	14 days 1. Normal control 2. Kefir10 control 3. Kefir30 control 4. Colitis control 5. Kefir10 colitis 6. Kefir30 colitis	Colon weight & length - macroscopic analysis Microscopic colonic damage - histopahologic examination Analysis of diarrhea and blood in stool - monitored	1. No diarrhea or blood in control non-colitis groups 2. Colitis groups = bloody stools in 80% of control, 50% of kefir10 and 90% of kefir 30 rats 3. Diarrhea incidence reduced in kefir10 (20% inkefir 10 w/ diarrhea colitis group) 4. Kefir10 reduced TNBS-induced macroscopic colonic damage wherein it was exacerbated in kefir30 - not significant** 5. Colonic weight/lengthratio in kefir10 lower than…	4. Between group - but not significant 3. + 5. Between group - rel to colitis control and kefir30 colitis	Kefir in the correct doe may be a useful agent in IBD treament	NA
H. Rabah, F. L. R. do Carmo, R. D. D. Carvalho, B. F. Cordeiro, S. H. da Silva, E. R. Oliveira, L. Lemos, D. C. Cara, A. M. C. Faria, G. Garric, M. Harel-Oger, Y. Le Loir, V. Azevedo, G. Bouguen and G. Jan	2020	Beneficial Propionibacteria within a Probiotic Emmental Cheese: Impact on Dextran Sodium Sulphate-Induced Colitis in Mice	animal	Mice	UC	GI disease status	Weight, disease activity index, histological score, inflammatory status	value-add cheese	Not really specified - 'colitis' is the aim	PBS/ethanol	To investigate the effect of cheese consumption (fermented by P. freudenreichii) on IBD status	animal experiment	90 (n=18 per group)	5 days 1. Single strain fermented cheese (P. freudenreichii) + DSS 2. Industrial Emmental cheese (3 strain including P.freudenreichii) + DSS 3. PBS + DSS control 4. PBS (control naïve) 5. Sterile control cheese matrix (no bacteria addition) + PBS	Disease activity index (DAI) - calculated based on weight loss, stool consistency and blood content Histology - Colonic tissue extraction & image analysis	1. Single strain and Emmental cheeses both sttenuated body weight loss in DSS mice compared to PBS and sterile cheese groups 2. Both experimental cheeses also significantly reduced DAI 3. Emmental cheese significantly reduced the histopathological score (destruction of mucosal architecture, cellular infiltration)	1. Between group - rel to PBS and sterile cheese 2. Between group - rel to PBS 3. Between group - rel to PBS	Cheese containing single-strain or mixed-strain starter cultures can attenuate colitis severity. Mixed strain cheese (+LAB) only attenuated histopathological score. Emmental cheese produced in industrial conditions usign well-characterised starter strains may mitigate colitis severity	NA
S. Yan, B. Yang, R. P. Ross, C. Stanton, H. Zhang, J. X. Zhao and W. Chen	2020	Bifidobacterium longum subsp. longum YS108R fermented milk alleviates DSS induced colitis via anti-inflammation, mucosal barrier maintenance and gut microbiota modulation	animal	Mice	UC	both	Colonic tissue integrity, immunological parameters, GM	fermented milk	Not specified	non-fermented dairy	To investigate the effects od different start cultres in fermented milks on colitis in mice	RCT	40	3 weeks - 300 uL/d 1. Control (no DSS, placebo milk) 2. DSS control (DSS + placebo milk) 3. DSS + FM-YS108R 4. DSS + FM-BB12 5. DSS + FM-SL	Disease activity index (DAI) - calculated based on weight loss, stool consistency and blood content Genes related to intestinal barrier function - RT-PCR Colonic damage - histology GM - 16S rRNA high-throughput sequencing	1. YS108R significantly decreased DAI 2. YS108R maintained tight junction proteins and increased MUC2 expression 3. YS108R modulated gut microbiota and recovered loss of diversity caused by DSS (prevented increase of Enterobacteriaceae) 4. YS108R prevented mucosal layer damage (crypt structure, goblet cells, cell infiltration)	1. + 2. + 3. + 4. Between group (rel to DSS control)	Fermented milks improved aspects of colitis in different ways, wherein YS108R alleivated DSS-induced colitis via anti-ifnlammatory properties, protecting mucosal barrier integrite and maintaining GM homeostasis	NA
X. R. Li, C. J. Liu, X. D. Tang, H. M. Zhang, Y. Y. Luo, L. Zhang and E. Yang	2020	Gut Microbiota Alterations from Three-Strain Yogurt Formulation Treatments in Slow-Transit Constipation	Human	N/A	FGID	both	GM, SCFAs, defaecation parameters	yogurt	Not specified	other	To evaluate the effects of a three-strain yogurt formulation in slow-transit constipation (STC) patients	RCT	20 (n=16 diarrhoea, n=4 healthy)	7 days (250mL/d) 1. 3 strain yogurt (diarrhea) 2. 3 strain yogurt (healthy)	SCFAs - Gas chromotography GM - 16S rRNA gene amplification, sequencing	1. Significant increase in defecation frequency in STC patients (pre vs post) 2. Significant increase in bacterial diversity in STC patients 3. Significant decrease in acetic, propionic and butanoic acids in STC patients	1.+ 2. + 3. Within group (pre vs post)	Three-strain yogurt can play a role in improving the symptoms associated with STC	No				Control group was a small cohort of healthy patients (no intervention control)
X. Zhang, Y. Tong, X. Lyu, J. Wang, Y. Wang and R. Yang	2020	Prevention and Alleviation of Dextran Sulfate Sodium Salt-Induced Inflammatory Bowel Disease in Mice With Bacillus subtilis-Fermented Milk via Inhibition of the Inflammatory Responses and Regulation of the Intestinal Flora	animal	Mice	IBD	both	Inflammatory status, intestinal stem cell proliferation, reconstruction of mucosal barrier, GM	fermented milk	Not specified	non-fermented dairy	To investigate the therapeutic effect of B. subtilis-fermented milk on DSS-induced IBD	animal experiment	100 (n=20 per group)	7 days (milk/B. sub FM 300 uL/d) 1. Standard chow + sterile water 2. B. sub FM + standard chow + sterile water 3. DSS + standard chow + sterile water 4. DSS + standard chow + milk 5. DSS + standard chow + B. sub FM	Disease activity index (DAI) - calculated based on weight loss, stool consistency and blood content Colonic damage - histology Intestinal barrier function - immunohistochemical staining GM - DNA sequencing	1. DAI significantly decreased in response to B.sub FM 2. Intestinal mucosal injury attenuated in response to B.sub FM 3. B. sub FM rebalanced the intestinal flora increasing abundance of bacillus, alistipes and lab and decreasing escherchia and bacteroides	1. Between groups - relative to DSS control and DSS + milk 2. + 3. Between group - relative to DSS control	B.sub FM could alleviate DSS-induced IBD via inhibition of inflammatory response, promotion of the mucosal barrier reconstruction and regulation of the intestinal flora	NA
N. M. Mokhtar, N. M. Jaafar, E. Alfian, N. D. Mohd Rathi, R. Abdul Rani and R. A. Raja Ali	2021	Clinical assessment and cytokines level in constipation-predominant irritable bowel syndrome participants treated with Lactobacillus-containing cultured milk drink	Human	N/A	IBS	GI sypm	GI sypm, transit time (ITT), faecal pH, inflammatory status	fermented milk	Not specified (clinical symptoms and immune)	other	To investigate the effects of cultured milk on clinical symptoms, ITT, faecal pH and inflammatory status (cytokines) in constipation-predominant IBD (IBS-C) compared to non-IBS participants	RCT	165 (n=77 IBS-C, n=88 non-IBS)	30 days 1. IBS-C + 125ml x3 cultured milk per day 2. Non-IBS + 125ml x3 cultured milk per day	Clinical symp - Garrigues questionnaire ITT - Red food colorant and self-reported appearance of red faecal sample Faecal pH - litmus paper	1. IBS-C patients experienced significant improvements in symptoms 2. IBS patients experienced a significant reduction in ITT and decreased faecal pH	1. + 2. Within group (pre vs post)	Cultured milk taken daily could improve symptoms and constipation among IBS-C patients and may be considered as a adjunctive treatment	FFQ used to assess diet at baseline and post-intervention but did not control for differences in the analysis or present findings				Control = non-IBS cohort
C. J. Feng, W. Q. Zhang, T. Zhang, B. H. Li, Q. W. He, L. Y. Kwok and H. P. Zhang	2022	Oral administration of pasteurized probiotic fermented milk alleviates dextran sulfate sodium-induced inflammatory bowel disease in rats	animal	rats	IBD	both	Disease status (DAI), colon damage, inflammation, GM	fermented milk	Not specified	placebo (water	To investigate the mitigating effects of pasteurised probiotic fermented milk on DSS-induced IBD in rats	animal experiment	32 (n=8 per group)	8 days 1. Control = No DSS + saline (2mL/d) 2. DSS control = Saline (2mL/d) 3. DSS + FM = Pasteurised ordinary fermented milk (2mL/d) 4. DSS +PFM = Pasteurised probiotic fermented milk (2mL)	Disease activity index (DAI) - calculated based on weight loss, stool consistency and blood content Colonic damage - histopathology GM - DNA sequencing	1. PFM significantly lowered DAI scores 2. PFM improves GM diversity - increase in beneficial bacteria and reduction in species related to host inflammation 3. PFM alleviated colonic damage (histology)	1. + 2. + 3. Between group - relative to DSS control	Fermented milks improved the parameters of IBD investigated, with greater effects for probiotic fermented milk	NA
N. Yang, Y. Zhan, J. Wan, Y. Li, X. Hu and W. Liu	2022	Effects of Lacidophilin Tablets, Yogurt, and Bifid Triple Viable Capsules on the Gut Microbiota of Mice with Antibiotic-Associated Diarrhea	animal	Mice	FGID	both	DAI, cecal properties, GM	yogurt	GM	placebo (water	To investigate the effects of lacidophilin tablets (LB), yogurt (YG) and bifid triple viable capsules (BT) on the GM of mice with AAD	animal experiment	40 (n=8 per group)	10 days 1. Normal control (NC) (saline) 2. AAD Model (MC) (+saline) 3. LB group (1.2 g/kg/d) 4. YG group (0.05 g/kg/d) 5. BT group (0.28 g/kg/d)	Diarrhea - scores based on severity (consistency) Cecal properties - length, weight (weight/body weight = cecum index) GM - DNA sequencing	1. All experimental groups significantly decreased diarrhea scores and inhibited increased cecum length and cecal index caused by AAD 2. All experimental groups also significantly altered the composition and richness of the GM (different specific bacterial sp for each). LB had the best effect	1. Between group = sig diff between experimental groups and control BUT no sig difference between experimental groups (LB, YG, BT) 2. Same but some differences within specific bacteiral strains between experimental groups	LB, YG and BT amerliorated diarrhea through regulation of GM composition and structure	YG had the greatest decrease rate of cecal length
